# Supplementary material for: Low-cost molecular methods to characterise gastrointestinal nematode co-infections of goats in Africa
Source: Parasit Vectors. 2023 Jun 29;16:216. doi: 10.1186/s13071-023-05816-y (PMC10311829; doi:10.1186/s13071-023-05816-y)
Supplement: Supplementary file 1 — Additional file 1. Table S1. Raw baseline data on DNA extraction, quality, quantity and yield [file 13071_2023_5816_MOESM1_ESM.xlsx]

## Sheet: Sheet1
Demographics									FPC					FEC				DNA extraction			Nanodrop DNA quality and quantity (3 replicates)												DNA yield
GoatTag	Sample	Date	Farm	Location	Age	Sex	Lactation	Weight	Nasal	Jaw	FAMACHA	Condition	Dag	Coccidia	Strongyl	Strongyloides	Trichuris	Method	FaecalWeight	A600	260:280	260:230	ng/ul	260:280	260:230	ng/ul	260:280	260:230	ng/ul	Av_280	Av_230	Av_ng	Yield	ElutionVol	Yield/Input	A600/Yield	Normalized_DNA
93	47	2020-02-05	P21	Chinkhowe	4.5	F	Lactating	35.4	0	0	2	1.5	0	2	17700	150	0	Zymo	100	0.973	1.85	0.93	17.1	1.71	0.95	20.8	1.81	1.12	29.5	1.79	1	22.4667	1123.33	50	11.2333	11.545	4.45104
82	46	2020-02-05	P19	Chinkhowe	4	F	Lactating	29.9	0	0	4	1.5	0	1	12800	0	0	Zymo	103	1.268	1.68	1.35	22.1	1.9	1.36	25.3	1.85	1.33	26.3	1.81	1.34667	24.5667	1842.5	75	17.8883	14.1075	4.07056
72	45	2020-02-05	P18	Chinkhowe	4	F	Lactating	35.4	0	0	3	2	0	1	9900	450	0	Zymo	92	2.199	1.64	0.86	18	1.78	1.01	18.5	2.02	0.96	17.4	1.81333	0.943333	17.9667	1347.5	75	14.6467	6.66064	5.56586
98	44	2020-02-05	P22	Chinkhowe	1.5	F	Lactating	19.1	0	0	2	2	0	2	7950	0	0	Zymo	96	0.912	1.92	1.42	59.6	1.81	1.4	60.4	1.82	1.38	59.7	1.85	1.4	59.9	2995	50	31.1979	34.2082	1.66945
24TD1	43	2020-02-04	D11	Mkwinda	3	F	Pregnant	29.9	1	0	3	1.5	0	3	6800	0	0	Zymo	80	0.383	1.84	1.45	53.1	1.83	1.48	53.3	1.83	1.49	52.5	1.83333	1.47333	52.9667	1324.17	25	16.5521	43.2169	1.88798
81	42	2020-02-05	P19	Chinkhowe	3	F	Lactating	31.3	0	0	3	1.5	0	2	6400	0	0	Zymo	93.4	2.668	1.78	1.48	42.7	1.71	1.35	35.5	1.88	1.34	33.8	1.79	1.39	37.3333	2800	75	29.9786	11.2364	2.67857
26383	41	2020-02-04	D15	Mkwinda	1	M	Male	27.2	0	0	3	2	0	2	6050	0	0	Zymo	88	0.3	1.9	0.97	27.8	1.82	0.95	27.2	1.85	0.95	27.6	1.85667	0.956667	27.5333	2065	75	23.4659	78.2197	3.63196
73	40	2020-02-05	P18	Chinkhowe	3	F	Lactating	27.2	0	0	3	2	0	2	3750	0	0	Zymo	117	2.493	1.66	0.71	33.8	1.78	0.71	33.8	1.78	0.7	32.7	1.74	0.706667	33.4333	835.833	25	7.14387	2.86557	2.99103
63	39	2020-02-05	P17	Chinkhowe	3	F	Lactating	24.5	0	0	3	1.5	0	2	3600	0	0	Zymo	120	1.159	1.89	0.72	22	1.79	0.72	21.7	1.72	0.73	22.3	1.8	0.723333	22	550	25	4.58333	3.95456	4.54545
26437	38	2020-02-04	D13	Mkwinda	2	F	Lactating	27.2	0	0	2	2	0	3	3150	0	0	Zymo	92	0.816	1.91	1.55	46.6	1.83	1.59	53.7	1.87	1.64	53.3	1.87	1.59333	51.2	3840	75	41.7391	51.1509	1.95312
58	37	2020-02-05	P16	Chinkhowe	1	F	NotLactating	23.1	0	0	3	2	0	1	2900	0	0	Zymo	75	1.031	1.73	1.02	41.7	1.7	0.99	41.5	1.71	1.05	41	1.71333	1.02	41.4	1035	25	13.8	13.3851	2.41546
99316	36	2020-02-04	D13	Mkwinda	3	F	NotLactating	35.4	0	0	2	2	0	1	2850	0	0	Zymo	101	0.436	1.83	1.76	85	1.81	1.78	86	1.87	1.81	84.3	1.83667	1.78333	85.1	2127.5	25	21.0644	48.3127	1.17509
99515	35	2020-02-04	D14	Mkwinda	2.5	F	Lactating	25.9	0	0	2	2.5	0	2	1950	0	0	Zymo	96	0.178	1.85	1.03	33.4	1.84	1.04	33.4	1.87	1.03	32.6	1.85333	1.03333	33.1333	828.333	25	8.62847	48.4746	3.01811
53	34	2020-02-05	P15	Chinkhowe	4	F	Lactating	32.6	0	0	3	2	0	1	1900	0	0	Zymo	100	1.07	1.72	1.22	39.8	1.71	1.24	39.4	1.85	1.24	39.3	1.76	1.23333	39.5	987.5	25	9.875	9.22897	2.53165
26910	33	2020-02-04	D12	Mkwinda	4	F	Lactating	29.9	1	0	3	2	0	2	1850	0	0	Zymo	105	0.453	1.87	1.95	138.1	1.84	1.97	138.8	1.84	1.96	139.2	1.85	1.96	138.7	3467.5	25	33.0238	72.9002	0.720981
91	32	2020-02-05	P21	Chinkhowe	4	F	NotLactating	28.6	0	0	2	2.5	0	2	1750	0	0	Zymo	120	0.509	1.79	1.32	49.2	1.8	1.32	47.8	1.77	1.32	48.1	1.78667	1.32	48.3667	1209.17	25	10.0764	19.7964	2.06754
302	31	2020-02-05	P23	Chinkhowe	4	F	Lactating	32.6	0	0	2	2	0	0	1700	100	0	Zymo	75	1.481	1.86	1.54	67.5	1.77	1.55	70.5	1.78	1.54	69.3	1.80333	1.54333	69.1	3455	50	46.0667	31.1051	1.44718
95692	30	2020-02-04	D12	Mkwinda	4	F	Lactating	40.8	1	0	2	2.5	0	2	1650	0	0	Zymo	70	0.167	1.83	0.77	20.6	1.79	0.76	20.7	1.76	0.77	20.8	1.79333	0.766667	20.7	517.5	25	7.39286	44.2686	4.83092
65	29	2020-02-05	P17	Chinkhowe	1	F	Pregnant	25.9	0	0	2	2	0	2	1600	100	0	Zymo	106	1.388	1.86	0.93	29.6	1.65	0.92	30.4	1.85	0.91	29	1.78667	0.92	29.6667	741.667	25	6.99686	5.04096	3.37079
300	28	2020-02-05	P23	Chinkhowe	3	F	Lactating	28.6	0	0	2	2	0	2	1250	0	0	Zymo	100	0.8	1.6	0.6	18.8	1.91	0.61	18.4	1.85	0.59	18.4	1.78667	0.6	18.5333	1390	75	13.9	17.375	5.39568
97895	27	2020-02-04	D11	Mkwinda	4	F	Lactating	40.8	0	0	2	2	0	2	1200	0	0	Zymo	85	0.401	1.53	0.32	7.6	1.98	0.3	6.6	1.56	0.31	7	1.69	0.31	7.06667	176.667	25	2.07843	5.18312	14.1509
135	26	2020-02-04	D16	Mkwinda	4	F	Lactating	31.3	0	0	2	2	0	2	1100	0	0	Zymo	40	0.254	1.85	1.84	93.1	1.86	1.83	89.7	1.86	1.72	91.1	1.85667	1.79667	91.3	2282.5	25	57.0625	224.656	1.09529
98263	25	2020-02-04	D15	Mkwinda	4	F	Pregnant	35.4	0	0	2	2	0	2	1100	0	0	Zymo	92	0.579	1.83	1.58	77.8	1.81	1.59	79.8	1.85	1.59	76.8	1.83	1.58667	78.1333	1953.33	25	21.2319	36.6699	1.27986
122	24	2020-02-04	D11	Mkwinda	2	F	Lactating	19.1	0	0	2	2	0	2	1050	0	0	Zymo	80	0.257	1.4	0.29	5.5	1.8	0.26	4.5	1.86	0.26	4.6	1.68667	0.27	4.86667	121.667	25	1.52083	5.91764	20.5479
98580	23	2020-02-04	D13	Mkwinda	4	F	Lactating	35.4	0	0	3	1.5	0	2	900	50	0	Zymo	100	0.6	1.85	1.09	48.8	1.76	1.05	49.3	1.81	1.09	49.3	1.80667	1.07667	49.1333	3685	75	36.85	61.4167	2.03528
137	22	2020-02-04	D16	Mkwinda	4	F	Lactating	28.6	0	0	2	2	0	2	850	0	0	Zymo	85	0.149	1.65	1.01	25.9	1.73	1.03	25.2	1.94	0.99	25	1.77333	1.01	25.3667	634.167	25	7.46078	50.0724	3.94218
86	21	2020-02-05	P20	Chinkhowe	4	F	Lactating	32.6	0	0	2	2	0	2	750	0	0	Zymo	93.1	1.963	1.78	1.1	27.2	1.8	1.1	37.1	1.76	1.1	36.5	1.78	1.1	33.6	2520	75	27.0677	13.7889	2.97619
120	20	2020-02-04	D11	Mkwinda	3	F	Lactating	31.3	0	0	3	1.5	0	1	650	0	0	Zymo	88	0.145	1.55	0.51	8.5	1.88	0.46	7.7	1.95	0.49	7.8	1.79333	0.486667	8	200	25	2.27273	15.674	12.5
74	19	2020-02-05	P18	Chinkhowe	1	F	NotLactating	23.1	0	0	4	2	0	3	650	0	0	Zymo	93	2.317	1.69	1.07	33.9	1.91	1.13	36.6	1.75	1.14	38	1.78333	1.11333	36.1667	2712.5	75	29.1667	12.5881	2.76498
97890	18	2020-02-04	D11	Mkwinda	5	F	Lactating	35.4	1	0	3	1	0	2	500	0	0	Zymo	105	0.774	1.88	1.89	106.2	1.85	1.9	114.1	1.86	1.91	111.5	1.86333	1.9	110.6	5530	50	52.6667	68.0448	0.904159
99514	17	2020-02-04	D14	Mkwinda	4	F	Lactating	35.4	0	0	3	1.5	0	1	500	0	0	Zymo	64	0.16	1.53	0.34	6.9	1.74	0.32	6.4	1.71	0.33	6.2	1.66	0.33	6.5	162.5	25	2.53906	15.8691	15.3846
97	16	2020-02-05	P22	Chinkhowe	4	F	Lactating	29.9	0	0	1	1.5	0	2	300	0	0	Zymo	130	1.511	1.92	1.14	30.1	1.87	1.2	38.2	1.89	0.99	24.6	1.89333	1.11	30.9667	1548.33	50	11.9103	7.88237	3.22928
301	15	2020-02-05	P23	Chinkhowe	3	M	Male	35.4	0	0	2	2.5	0	2	300	0	0	Zymo	100	2.135	1.67	1.11	31.6	1.86	1.24	36.4	1.85	1.12	34.3	1.79333	1.15667	34.1	1705	50	17.05	7.98595	2.93255
99083	14	2020-02-04	D14	Mkwinda	4	F	Lactating	36.7	0	0	3	1.5	0	2	100	0	0	Zymo	38	0.215	1.3	0.39	6.1	1.51	0.39	5.8	1.45	0.4	6.5	1.42	0.393333	6.13333	153.333	25	4.03509	18.7678	16.3043
92	13	2020-02-05	P21	Chinkhowe	4.5	F	Lactating	28.6	0	1	4	1.5	0	2	19600	100	0	Promega	95	NA	1.66	0.66	14.8	NA	NA	NA	NA	NA	NA	1.66	0.66	14.8	1480	100	15.5789		6.75676
66	12	2020-02-05	P17	Chinkhowe	3	F	Pregnant	35.4	0	0	2	1.5	0	0	10850	0	0	Promega	150	NA	1.6	0.3	19.3	1.64	0.71	16.2	1.51	0.59	17	1.58333	0.533333	17.5	1750	100	11.6667		5.71429
75	11	2020-02-05	P18	Chinkhowe	4	F	Lactating	34.2	0	0	4	2	0	2	5200	0	0	Promega	150	NA	1.46	0.54	15.3	1.45	0.57	15.1	1.82	0.78	11	1.57667	0.63	13.8	1380	100	9.2		7.24638
121	10	2020-02-04	D11	Mkwinda	3.5	F	Lactating	27.2	0	0	3	2	0	2	3600	0	0	Promega	27	NA	1.48	0.62	15	NA	NA	NA	NA	NA	NA	1.48	0.62	15	1500	100	55.5556		6.66667
136	9	2020-02-04	D16	Mkwinda	1	F	NotLactating	17.7	0	0	2	2	0	2	2650	0	0	Promega	60	NA	1.54	1.21	11.5	1.67	0.84	14.2	1.82	0.75	13.7	1.67667	0.933333	13.1333	1313.33	100	21.8889		7.61421
99	8	2020-02-05	P22	Chinkhowe	3	F	Pregnant	25.1	0	0	1	2.5	0	2	2600	0	0	Promega	150	1.5	1.38	0.49	76.5	1.37	0.47	76.1	1.35	0.49	82.1	1.36667	0.483333	78.2333	7823.33	100	52.1556	34.7704	1.27823
99081	7	2020-02-04	D14	Mkwinda	3	F	NotLactating	28.6	1	0	3	2	0	2	2500	0	0	Promega	55	2.5	1.77	0.6	13.7	1.92	0.58	13.4	2.08	0.59	13.2	1.92333	0.59	13.4333	335.833	25	6.10606	2.44242	7.44417
59	6	2020-02-05	P16	Chinkhowe	3	F	NotLactating	23.1	0	0	2	2	0	2	2500	0	0	Promega	150	1.4	1.98	0.77	24.9	1.78	0.79	23.8	1.95	0.77	24.5	1.90333	0.776667	24.4	2440	100	16.2667	11.619	4.09836
52	5	2020-02-05	P15	Chinkhowe	3	F	Lactating	29.9	0	0	3	1.5	0	2	2000	0	0	Promega	153	NA	1.55	0.74	14.4	1.67	0.65	15.6	1.78	0.62	14.2	1.66667	0.67	14.7333	1473.33	100	9.62963		6.78733
64	4	2020-02-05	P17	Chinkhowe	1	F	Lactating	27.2	0	0	2	2	0	1	1550	0	0	Promega	150	1.4	1.79	0.65	29.1	1.7	0.63	30.9	1.78	0.64	29.3	1.75667	0.64	29.7667	2976.67	100	19.8444	14.1746	3.35946
98266	3	2020-02-04	D15	Mkwinda	4	F	Lactating	39.5	0	0	2	2.5	0	2	1100	0	0	Promega	134	0.7	2.01	0.93	30.6	1.95	0.95	31.5	2.04	0.95	31.6	2	0.943333	31.2333	3123.33	100	23.3085	33.2978	3.20171
80	2	2020-02-05	P19	Chinkhowe	4	F	Pregnant	32.6	0	0	2	1.5	1	1	550	0	0	Promega	150	NA	1.67	0.61	15.8	1.7	0.57	15.7	1.6	0.58	17.7	1.65667	0.586667	16.4	1640	100	10.9333		6.09756
50	1	2020-02-05	P15	Chinkhowe	3	F	Lactating	29.9	0	0	2	2	0	1	350	0	0	Promega	150	NA	1.68	0.53	23.7	1.85	0.7	18.2	1.77	0.69	18.4	1.76667	0.64	20.1	2010	100	13.4		4.97512
NTC	NA	NA	NA	NA	NA	NA	NA	NA	NA	NA	NA	NA	NA	NA	NA	NA	NA	NA	NA	0	0	0	0	0	0	0	0	0	0	0	0	0	0	0	0	0	0
