# Supplementary material for: Low-cost molecular methods to characterise gastrointestinal nematode co-infections of goats in Africa
Source: Parasit Vectors. 2023 Jun 29;16:216. doi: 10.1186/s13071-023-05816-y (PMC10311829; doi:10.1186/s13071-023-05816-y)
Supplement: Supplementary file 2 — Additional file 2. Table S2. Primers and cycling conditions used for each PCR technique [file 13071_2023_5816_MOESM2_ESM.xlsx]

## Sheet: Sheet1
Method†	Species of interest	Target	F name	F Primer*	R name	R Primer *	Cycling conditions			Size (BP)	Citation	DOI / Link
EP, SP	Haemonchus contortus	ITS-2		TGTCGAACACGAAACTCGTC		TGTGTCTCTACCGCCCGAGT	95/15	58/15	72/30	260	Amarante 17	https://doi.org/10.1017/S0022149X16000882
MP, Q	Haemonchus contortus	ITS-2	F3	CATGTATGGCGACGATGTTCTT	ITS-R	GCTAAATGATATGCTTAAGTTCAGC	95/15	54/15	72/30	90	Bisset 14	DOI:10.1016/j.vetpar.2013.12.002
EP	Haemonchus placei	ITS-2		CCAGACCCGAGACTCGCC		CTGAAGGTAATGTCAAAATTTCT	95/15	58/15	72/30	459	Amarante 17	https://doi.org/10.1017/S0022149X16000882
EP	Nematodirus spathinger	NAD1, KF573749.1		TGCAGGCGTTATTGGATGGT		CCCGTAAAGCCCCCACAATA	95/15	55/15	72/30	267	This study
EP	Nematodirus spathinger	ITS-2	ITS-F	CACGAATTGCAGACGCTTAG	R1	CATTCAGGAGCTTTGACACTAAT	95/15	54/15	72/30	213	Bisset 14	DOI:10.1016/j.vetpar.2013.12.002
EP, SP, MP	Trichostrongylus colubriformis	ITS-2	ITS-F	CACGAATTGCAGACGCTTAG	R1	ACATCATACAGGAACATTAATGTCA	95/15	54/15	72/30	232	Bisset 14	DOI:10.1016/j.vetpar.2013.12.002
Q	Trichostrongylus colubriformis	ITS-2	ITS-F	CACGAATTGCAGACGCTTAG	R2	ATTATTCTTGAACTGAARTGGGAATC	95/15	54/15	72/30	180	Bisset 14	DOI:10.1016/j.vetpar.2013.12.002
EP, SP, MP	Trichostrongylus axei	ITS-2	F1	ATGTGAACGTGTTGTCACTGTTTA	ITS-R	GCTAAATGATATGCTTAAGTTCAGC	95/15	54/15	72/30	150	Bisset 14	DOI:10.1016/j.vetpar.2013.12.002
EP	Teladorsagia circumcincta	ITS-2	ITS-F	CACGAATTGCAGACGCTTAG	R1	GTACATTCAAATAGTAGCAATACGC	95/15	54/15	72/30	267/269	Bisset 14	DOI:10.1016/j.vetpar.2013.12.002
EP	Teladorsagia circumcincta	ITS-2		ATACCGCATGGTGTGTACGG		CAGGAACGTTACGACGGTAAT	95/15	54/15	72/30	421	Burgess 12	doi: 10.1016/j.vetpar.2012.04.009
EP	Bunostomum trigocephalum	ITS-2	ITS-F	CACGAATTGCAGACGCTTAG	R1	CGTTTAGTTAAGTCGACAAACGA	95/15	54/15	72/30	269	Bisset 14	DOI:10.1016/j.vetpar.2013.12.002
EP	Chabertia ovina	ITS-2	F1	CCTTGGAGCAATCCAAGGTG	ITS-R	GCTAAATGATATGCTTAAGTTCAGC	95/15	54/15	72/30	175/177	Bisset 14	DOI:10.1016/j.vetpar.2013.12.002
EP	Fasciola hepatica	cox1-trnT-rrnL		GTTTTTTAGTTGTTTGGGGTTTG		ATAAGAACCGACCTGGCTCAC	95/30	52/30	72/120	1031	HoaLe 12	10.1128/JCM.00662-12
EP	Fasciola gigantica	cox1-trnT-rrnL		TGTTATGATTCATTGTTTGTAG		ATAAGAACCGACCTGGCTCAC	95/30	52/30	72/120	615	HoaLe 12	10.1128/JCM.00662-12
EP	Eimeria spp	ITS-1		GCAAAAGTCGTAACACGGTTTCCG		GCTTCCAAACTAATGTTCTG	95/15	55/15	72/30	184 (various)	Kawahara 08	10.1637/8351-050908-Reg.1
EP, SP	Oesophagostomum columbianum	ITS-2		CATTGCAACATGCACTATGG		ACAGTTGTCATACAGGCCCC	95/15	58/15	72/30	113	Bandyopadhyay 09	https://doi.org/10.1007/s12595-009-0014-4
SP, MP, Q, MC	Pan-nematode	ITS-2	ITS-F	CACGAATTGCAGACGCTTAG	ITS-R	GCTAAATGATATGCTTAAGTTCAGC	95/15	54/15	72/30	370-398	Bisset 14	DOI:10.1016/j.vetpar.2013.12.002
Nemabiome	Pan-nematode	ITS-2 + Illumina adapter	NC1_3N	ACACTCTTTCCCTACACGACGCTCTTCCGATCTNNNACGTCTGGTTCAGGGTTGTT	NC2_3N	GACTGGAGTTCAGACGTGTGCTCTTCCGATCTNNNTTAGTTTCTTTTCCTCCGCT	98/10	62/15	72/15	various	Avramenko 15	nemabiome.ca
Nemabiome	Pan-nematode	ITS-2 + Illumina adapter	NC1_2N	ACACTCTTTCCCTACACGACGCTCTTCCGATCTNNACGTCTGGTTCAGGGTTGTT	NC2_2N	GACTGGAGTTCAGACGTGTGCTCTTCCGATCTNNTTAGTTTCTTTTCCTCCGCT	98/10	62/15	72/15	various	Avramenko 15	nemabiome.ca
Nemabiome	Pan-nematode	ITS-2 + Illumina adapter	NC1_1N	ACACTCTTTCCCTACACGACGCTCTTCCGATCTNACGTCTGGTTCAGGGTTGTT	NC2_1N	GACTGGAGTTCAGACGTGTGCTCTTCCGATCTNTTAGTTTCTTTTCCTCCGCT	98/10	62/15	72/15	various	Avramenko 15	nemabiome.ca
Nemabiome	Pan-nematode	ITS-2 + Illumina adapter	NC1_0N	ACACTCTTTCCCTACACGACGCTCTTCCGATCTACGTCTGGTTCAGGGTTGTT	NC2_0N	GACTGGAGTTCAGACGTGTGCTCTTCCGATCTTTAGTTTCTTTTCCTCCGCT	98/10	62/15	72/15	various	Avramenko 15	nemabiome.ca
* Bold primers are pan-nematode, italic were used in multiplex PCR
† PCR methods include (EP) Endpoint standard single-plex PCR, (SP) single-plex semi-quantitative PCR, (MP) multiplex endpoint semi-quantitative PCR, (Q) singleplex Q-PCR, (MC) Melt-curve analysis.
