# Supplementary material for: Low-cost molecular methods to characterise gastrointestinal nematode co-infections of goats in Africa
Source: Parasit Vectors. 2023 Jun 29;16:216. doi: 10.1186/s13071-023-05816-y (PMC10311829; doi:10.1186/s13071-023-05816-y)
Supplement: Supplementary file 3 — Additional file 3. Table S3. Nemabiome raw read results from Eurofins 2nd PCR amplicon sequencing [file 13071_2023_5816_MOESM3_ESM.csv]

Goat_ID	Sample Name	Total Raw Reads	Total HQ Reads	HQ Bases (Q30)	GC Content	Mean Read Length (bp)	HQ Reads %
15	MalawiFecal_15	237.1 K	236.7 K	89.70%	34.70%	264	99.80%
19	MalawiFecal_19	214.85 K	214.58 K	90.40%	34.20%	265	99.90%
32	MalawiFecal_32	203.46 K	201.8 K	84.20%	36.10%	256	99.20%
39	MalawiFecal_39	257.52 K	257.01 K	88.70%	35.60%	264	99.80%
40	MalawiFecal_40	210.03 K	209.37 K	89.30%	34.70%	262	99.70%
42	MalawiFecal_42	257.66 K	257.66 K	90.70%	34.70%	267	100.00%
43	MalawiFecal_43	293.32 K	293.03 K	89.00%	36.40%	266	99.90%
44	MalawiFecal_44	299.89 K	299.86 K	88.70%	37.10%	267	100.00%
Pool of all samples	MalawiFecal_PoolAll	214.52 K	214.47 K	88.10%	36.80%	267	100.00%
