# Supplementary material for: Low-cost molecular methods to characterise gastrointestinal nematode co-infections of goats in Africa
Source: Parasit Vectors. 2023 Jun 29;16:216. doi: 10.1186/s13071-023-05816-y (PMC10311829; doi:10.1186/s13071-023-05816-y)
Supplement: Supplementary file 4 — Additional file 4. Table S4. DNA extraction costs [file 13071_2023_5816_MOESM4_ESM.xlsx]

## Sheet: Sheet1
Method	Item	Cost/rxn	Cost	Product	Product code	Company (hyperlink)
High-resource method	DNA extraction	£4.90	£245 / 50 rxns	Quick-DNA Fecal/Soil Microbe DNA Miniprep Kit	D6010	Zymo
	Tube homogenizer		£3019	TissueLyser LT	85600	Qiagen
	Centrifuge		£1791	Eppendorf™ CE-IVD Centrifuge 5418 with GB Plug	12813222	Eppendorf
Low-resource method	DNA extraction	£1.35	£270 / 200 rxns	MagaZorb® DNA Mini-Prep Kit	MB1004	Promega
	Water bath		£287	Nickel-Electro Ltd.™ NE1D-4	15700619	FisherSci
	Magnetic rack		£287	20-Position Microcentrifuge Tube Magnetic Separator	CD4002	Promega
