# Supplementary material for: Low-cost molecular methods to characterise gastrointestinal nematode co-infections of goats in Africa
Source: Parasit Vectors. 2023 Jun 29;16:216. doi: 10.1186/s13071-023-05816-y (PMC10311829; doi:10.1186/s13071-023-05816-y)
Supplement: Supplementary file 5 — Additional file 5. Table S5. HRMC peak temperatures and Singleplex PCR relative species abundance [file 13071_2023_5816_MOESM5_ESM.xlsx]

## Sheet: Sheet1
Sample	Singleplex PCR relative abundance				Peak temperatures at set points								Distance from average
	H. contortus	T. colubriformis	T. axei	O. columbianum	79.76 peak	SD	78.6 peak	SD	81.5 peak	SD	83 peak	SD	79.76 peak	78.6 peak	81.5 peak	83 peak
30	100	0	0	0	79.7667	0.0408248							-0.00666667
7	100	0	0	0	79.9083	0.106849							-0.148333
9	100	0	0	0	79.8833	0.0258199							-0.123333
43	100	0	0	0	79.5167	0.0408248			81.5333	0.0516398			0.243333		0.0466667
4	60.655	39.345	0	0	79.925	0.0612372							-0.165
12	35.9333	64.0667	0	0	79.6833	0.108012			81.425	0.0612372			0.0766667		0.155
39	46.7882	41.8602	11.3516	0	79.625	0.112916			81.4833	0.0408248			0.135		0.0966667
44	38.5779	38.0843	0	23	79.75	0			81.8583	0.156258			0.01		-0.278333
42	17.0778	59.3335	16.8919	7			78.3917	0.0970395	81.5917	0.073598				0.198333	-0.0116667
5	0	100	0	0			78.625	0.0273861	81.5667	0.0752773				-0.035	0.0133333
19	0	84.3702	15.6298	0			78.63	0.0970395	81.5333	0.0516398				-0.04	0.0466667
32	0	64.8106	35.1894	0			78.7333	0.0408248	81.6417	0.124164				-0.143333	-0.0616667
40	0	52.3582	47.6418	0			78.625	0.0273861	81.6	0.0516398				-0.035	-0.02
15	0	0	100	0			78.6667	0.068313	81.5667	0.0516398				-0.0766667	0.0133333
2	0	0	0	100			78.75	0			83.075	0.0821584		-0.16		-0.075
