# Supplementary material for: Low-cost molecular methods to characterise gastrointestinal nematode co-infections of goats in Africa
Source: Parasit Vectors. 2023 Jun 29;16:216. doi: 10.1186/s13071-023-05816-y (PMC10311829; doi:10.1186/s13071-023-05816-y)
Supplement: Supplementary file 6 — Additional file 6. Table S6. Proportional read differences between Mothur and DADA2 nemabiome pipelines [file 13071_2023_5816_MOESM6_ESM.xlsx]

## Sheet: TableS5
Relative proportions of different species detected by bioinformatic pipeline
	DADA2 IDTAXA	Sample										Proportion differences	Sample
	OTU	15	19	32	39	40	42	43	44	PoolAll		OTU	15	19	32	39	40	42	43	44	PoolAll	Average	Total average
	H. contortus	0.886025	0.0762961	16.7044	60.999	0.318244	11.7226	95.874	48.0573	54.3507		H. contortus	0.266025	0.0362961	3.5844	4.30898	0.0982438	3.28256	-0.965962	-0.2627	3.05073	1.48873	0.000493827
	O. columbianum	0	0	1.79884	0	0	0	0	0	0		O. columbianum	0	0	-3.70116	-0.24	-0.16	-4.46	-2.94	-22.97	-18.29	-5.86235
	T. axei	97.3124	12.1941	50.6755	15.2825	88.0615	11.6307	0.147247	0.860837	4.30015		T. axei	0.432423	-3.06594	-1.60452	-2.38753	1.44153	0.510703	0.00724699	-0.389163	-0.929855	-0.665013
	T. colubriformis	1.80155	87.7127	26.0917	20.4481	10.9123	72.1291	0.0761622	26.8854	23.0504		T. colubriformis	0.531553	29.5427	3.93172	2.62808	3.2923	21.5791	-0.00383776	8.53537	6.42042	8.49526
	Trichostrongylus spp	0	0	0	0	0	0	0	0	0		Trichostrongylus spp	-1.22	-26.53	-6.94	-7.57	-5.38	-25.42	0	-9.11	-8.54	-10.0789
	Haemonchus spp	0	0	0	3.06844	0	0	0.989094	0.149566	0		Haemonchus spp	0	0	0	3.06844	0	0	0.989094	0.149566	0	0.467456
	Oesophagostomum spp	0	0	3.41634	0.202034	0.164534	4.51767	2.83527	24.0469	18.2987		Oesophagostomum spp	0	0	3.41634	0.202034	0.164534	4.51767	2.83527	24.0469	18.2987	5.94239
	Ostertagia spp	0	0.0169547	0	0	0.543396	0	0.0264029	0	0		Ostertagia spp	0	0.0169547	0	0	0.543396	0	0.0264029	0	0	0.0651948
	Spiculopteragia spp	0	0	1.31323	0	0	0	0.0517903	0	0		Spiculopteragia spp	0.002	0	1.31323	0	0	0	0.0517903	0	0	0.151669
												Average	0	-7.27042e-16	-2.46716e-16	0.00111111	-7.89492e-16	0.00111111	-1.85037e-16	3.94746e-16	0.00111111
	Mothur	Sample
	OTU	15	19	32	39	40	42	43	44	PoolAll
	H. con	0.62	0.04	13.12	56.69	0.22	8.44	96.84	48.32	51.3
	O. col	0	0	5.5	0.24	0.16	4.46	2.94	22.97	18.29
	T. axei	96.88	15.26	52.28	17.67	86.62	11.12	0.14	1.25	5.23
	T. col	1.27	58.17	22.16	17.82	7.62	50.55	0.08	18.35	16.63
	Trichostrongylus spp	1.22	26.53	6.94	7.57	5.38	25.42	0	9.11	8.54
	Haemonchus spp	0	0	0	0	0	0	0	0	0
	Oesophagostomum spp	0	0	0	0	0	0	0	0	0
	Ostertagia spp	0	0	0	0	0	0	0	0	0
	Spiculopteragia SPP	0	0	0	0	0	0	0	0	0
